# Supplementary material for: Patterns of Prescription Medicine, Illicit Drugs, and Alcohol Misuse among High-Risk Population: A Factor Analysis to Delineate Profiles of Polydrug Users
Source: Healthcare (Basel). 2022 Apr 11;10(4):710. doi: 10.3390/healthcare10040710 (PMC9031601; doi:10.3390/healthcare10040710)
Supplement: Supplementary file 1 [file healthcare-10-00710-s001.zip]

Archive with 2 entries (2 files):
- Figure S1.jpg
- Table S1.xls
