# Supplementary material for: Patterns of Prescription Medicine, Illicit Drugs, and Alcohol Misuse among High-Risk Population: A Factor Analysis to Delineate Profiles of Polydrug Users
Source: Healthcare (Basel). 2022 Apr 11;10(4):710. doi: 10.3390/healthcare10040710 (PMC9031601; doi:10.3390/healthcare10040710)
Supplement: Supplementary file 1 [file healthcare-10-00710-s001.zip › Table S1.xls]

## Sheet: Sheet1
n°	age	gender	illicit drugs in hair	not prescribed medicine	EtG value in hair	positivity to positivity to OPI	positivity to COC	positivity to cannabis	positivity to amphetamines	positivity to methamphetamine	positivity to MDMA	positivity to not prescribed medicine	EtG>30pg/mg	age>30 years	female
1	30	M	2+3	13	62	1	1	0	0	0	0	1	1	0	0
2	53	M	2+3-5	0	85	1	1	0	1	0	1	0	1	1	0
3	47	M	0	10	24	1	0	0	0	0	0	1	0	1	0
4	24	F	2+3+10	0	81	1	1	0	0	0	0	0	1	0	1
5	24	F	2	0	27	1	0	0	0	0	0	0	0	0	1
6	26	M	0	10	90	0	1	0	0	0	0	1	1	0	0
7	40	M	0	0	27	0	1	0	0	0	0	0	0	1	0
8	31	M	0	0	25	0	0	1	0	0	0	0	0	1	0
9	45	M	0	0	22	1	0	0	0	0	0	0	0	1	0
10	21	F	0	0	21	1	1	0	0	0	0	0	0	0	1
11	37	M	3	0	77	0	1	0	0	0	0	0	1	1	0
12	24	F	3	13	80	0	1	0	0	0	0	1	1	0	1
13	19	F	0	0	42	0	0	1	0	0	0	0	1	0	1
14	32	M	2+3+5	13	96	1	1	0	1	0	1	1	1	1	0
15	38	M	0	0	46	0	0	1	0	0	0	0	1	1	0
16	53	M	0	0	21	0	0	0	0	0	1	0	0	1	0
17	45	M	2+3	10+13	83	1	1	0	0	0	0	1	1	1	0
18	19	f	2	0	69	1	0	0	0	0	0	0	1	0	1
19	18	f	0	0	21	0	1	0	0	0	0	0	0	0	1
20	27	F	0	0	25	1	0	0	0	0	0	0	0	0	1
21	20	F	3	10	53	0	1	0	0	0	0	1	1	0	1
22	21	M	0	0	28	0	0	0	0	0	1	0	0	0	0
23	48	M	2	13	46	1	0	0	0	0	0	1	1	1	0
24	46	M	4	0	36	0	0	1	0	0	0	0	1	1	0
25	52	M	3+4	0	41	0	1	1	0	0	0	0	1	1	0
26	40	F	4	13	63	0	0	1	0	0	0	1	1	1	1
27	24	M	0	0	19	1	0	0	0	0	0	0	0	0	0
28	59	M	3	10	55	0	1	0	0	0	0	1	1	1	0
29	45	M	3+2	0	24	1	1	0	0	0	0	0	0	1	0
30	44	F	4	0	37	0	0	1	0	0	0	0	1	1	1
31	49	M	4	8	59	0	0	1	0	0	0	1	1	1	0
32	50	F	0	0	20	0	1	0	0	0	0	0	0	1	1
33	22	F	4	0	31	0	0	1	0	0	0	0	1	0	1
34	48	F	3+4	10+13	67	0	1	1	0	0	0	1	1	1	1
35	30	F	0	0	43	0	0	0	0	0	0	0	1	0	1
36	40	M	2+4	10	120	1	0	1	0	0	0	1	1	1	0
37	18	M	0	0	29	0	0	1	0	0	0	0	0	0	0
38	51	M	2+3+4	10	137	1	1	1	0	0	0	1	1	1	0
39	35	F	0	0	23	0	1	0	0	0	0	0	0	1	1
40	44	M	3	13	64	0	1	0	0	0	0	1	1	1	0
41	28	F	0	0	37	1	1	0	0	0	0	0	1	0	1
42	52	F	0	0	17	0	0	1	0	0	0	0	0	1	1
43	36	M	3	0	78	0	1	0	0	0	0	0	1	1	0
44	41	M	4	0	19	0	0	1	0	0	0	0	0	1	0
45	30	F	0	0	32	0	0	0	0	0	1	0	1	0	1
46	43	f	0	0	28	0	0	0	0	0	1	0	0	1	1
47	38	M	0	0	30	0	1	0	0	0	0	0	0	1	0
48	30	M	0	0	40	0	1	0	0	0	0	0	1	0	0
49	54	M	4	13+10	55	0	0	1	0	0	0	1	1	1	0
50	42	M	0	0	21	1	0	0	0	0	0	0	0	1	0
51	18	M	4	0	58	0	0	1	0	0	0	0	1	0	0
52	20	F	4+6+7	0	42	0	0	1	0	1	1	0	1	0	1
53	57	M	0	0	34	0	0	0	0	0	0	0	1	1	0
54	28	F	0	0	17	1	0	0	0	0	0	0	0	0	1
55	42	M	0	0	132	0	0	1	0	0	0	0	1	1	0
56	18	M	2	9	69	1	0	0	0	0	0	1	1	0	0
57	32	F	2+3+4+7	13	97	1	1	1	0	0	1	1	1	1	1
58	21	F	4	0	22	0	0	1	0	0	0	0	0	0	1
59	39	M	3	0	43	0	1	0	0	0	0	0	1	1	0
60	18	F	4	10	52	0	0	1	0	0	0	1	1	0	1
61	27	M	3	9	65	0	1	0	0	0	0	1	1	0	0
62	35	M	2+3	10	57	1	1	0	0	0	0	1	1	1	0
63	52	M	0	10	34	0	1	0	0	0	0	1	1	1	0
64	18	F	4	0	21	0	0	1	0	0	0	0	0	0	1
65	32	F	3	10	72	0	1	0	0	0	0	1	1	1	1
66	25	F	2	9	55	1	0	0	0	0	0	1	1	0	1
67	43	F	3	13	63	0	1	0	0	0	0	1	1	1	1
68	25	F	3	9	77	0	1	0	0	0	0	1	1	0	1
69	34	F	4	10	36	0	0	1	0	0	0	1	1	1	1
70	23	M	0	0	18	0	0	0	0	0	1	0	0	0	0
71	32	M	2	9	85	1	0	0	0	0	0	1	1	1	0
72	43	M	2+3	10	72	1	1	0	0	0	0	1	1	1	0
73	20	M	0	0	36	1	0	0	0	0	0	0	1	0	0
74	42	M	2	13	59	1	0	0	0	0	0	1	1	1	0
75	18	F	0	0	17	0	1	0	0	0	0	0	0	0	1
76	23	F	3	10	48	0	1	0	0	0	0	1	1	0	1
77	35	F	2	9	59	1	0	0	0	0	0	1	1	1	1
78	19	M	4	0	21	0	0	1	0	0	0	0	0	0	0
79	22	F	3	10	63	0	1	0	0	0	0	1	1	0	1
80	32	F	2+4	10	72	1	0	1	0	0	0	1	1	1	1
81	45	F	2+3	13	80	1	1	0	0	0	0	1	1	1	1
82	19	F	7	0	27	0	0	0	0	0	1	0	0	0	1
83	21	M	3+7	0	28	0	1	0	0	0	1	0	0	0	0
84	34	M	2	9	77	1	0	0	0	0	0	1	1	1	0
85	49	M	0	0	52	0	1	0	0	0	0	0	1	1	0
86	29	M	3+4	10	47	0	1	1	0	0	0	1	1	0	0
87	23	F	4	0	24	0	0	1	0	0	0	0	0	0	1
88	34	F	4	0	16	0	0	1	0	0	0	0	0	1	1
89	43	F	3	13	51	0	1	0	0	0	0	1	1	1	1
90	18	F	0	0	14	0	0	0	0	0	1	0	0	0	1
91	20	M	0	0	42	0	1	0	0	0	0	0	1	0	0
92	44	F	3	10	65	0	1	0	0	0	0	1	1	1	1
93	50	M	2	13	72	1	0	0	0	0	0	1	1	1	0
94	29	F	4	0	13	0	0	1	0	0	0	0	0	0	1
95	31	M	3	9	64	0	1	0	0	0	0	1	1	1	0
96	21	M	4	0	20	0	0	1	0	0	0	0	0	0	0
97	29	M	3	0	42	0	1	0	0	0	0	0	1	0	0
98	42	M	2	9+10	81	1	0	0	0	0	0	1	1	1	0
99	51	F	2+3	10	87	1	1	0	0	0	0	1	1	1	1
100	20	F	4	0	19	0	0	1	0	0	0	0	0	0	1
101	19	M	4	0	16	0	0	1	0	0	0	0	0	0	0
102	26	M	3	10	95	0	1	0	0	0	0	1	1	0	0
103	21	F	3	0	62	0	1	0	0	0	0	0	1	0	1
